# Supplementary material for: Phage Diving: An Exploration of the Carcharhinid Shark Epidermal Virome
Source: Viruses. 2022 Sep 5;14(9):1969. doi: 10.3390/v14091969 (PMC9500685; doi:10.3390/v14091969)
Supplement: Supplementary file 1 [file viruses-14-01969-s001.zip]

Archive with 1 entries (1 files):
- viruses-1877521-supplementary.png
